# Supplementary material for: Toxicity Study and Quantitative Evaluation of Polyethylene Microplastics in ICR Mice
Source: Polymers (Basel). 2022 Jan 20;14(3):402. doi: 10.3390/polym14030402 (PMC8839995; doi:10.3390/polym14030402)
Supplement: Supplementary file 1 [file polymers-14-00402-s001.zip]

Archive with 1 entries (1 files):
- polymers-1543589-supplementary.pdf
